# Supplementary material for: Pentagalloyl Glucose-Targeted Inhibition of P-Glycoprotein and Re-Sensitization of Multidrug-Resistant Leukemic Cells (K562/ADR) to Doxorubicin: In Silico and Functional Studies
Source: Pharmaceuticals (Basel). 2023 Aug 22;16(9):1192. doi: 10.3390/ph16091192 (PMC10535865; doi:10.3390/ph16091192)
Supplement: Supplementary file 1 [file pharmaceuticals-16-01192-s001.zip]

Archive with 1 entries (1 files):
- pharmaceuticals-2527984-supplementary.pdf
